# Supplementary material for: Mechanisms of Ligand Hyperfine Coupling in Transition-Metal Complexes: σ and π Transmission Pathways
Source: Inorg Chem. 2024 May 1;63(19):8580–92. doi: 10.1021/acs.inorgchem.3c04425 (PMC11094796; doi:10.1021/acs.inorgchem.3c04425)
Supplement: Supplementary file 3 — ic3c04425_si_003.zip [file ic3c04425_si_003.zip]

Archive with 6 entries (5 files):
- spin_dens_cube_files/
- spin_dens_cube_files/5_opt_SD.cube
- spin_dens_cube_files/1_opt_SD.cube
- spin_dens_cube_files/6_opt_SD.cube
- spin_dens_cube_files/1_coplanar_SD.cube
- spin_dens_cube_files/1_perp_SD.cube
